# Supplementary material for: Genome-wide identification of long intergenic non-coding RNAs for Ralstonia solanacearum resistance in tomato (Solanum lycopersicum)
Source: Front Plant Sci. 2022 Sep 16;13:981281. doi: 10.3389/fpls.2022.981281 (PMC9523475; doi:10.3389/fpls.2022.981281)
Supplement: Supplementary file 1 [file Data_Sheet_1.xlsx]

## Sheet: Table 1
Supplementary Table 1. Illumina HiSeq 2500 transcriptome data from 12 publicly available tomatoes
Sample	Cultivar	Raw reads	Clean reads	GC content	Total mapped reads
SO_1	BY1-2	19246515	18067867	42	0.9795
SO_2	BY1-2	20033296	18684322	42	0.9796
SO_3	BY1-2	20097792	18933044	42	0.9782
S1_1	BY1-2	20959217	19428906	42	0.9704
S1_2	BY1-2	20069779	18995599	42	0.9785
S1_3	BY1-2	20072837	18845215	42	0.9782
RO_1	Hm2-2	20053372	18703238	42	0.9725
RO_2	Hm2-2	18145508	16812767	42	0.9667
RO_3	Hm2-2	19725881	18758757	42	0.9755
R1_1	Hm2-2	18652580	17406613	42	0.9717
R1_2	Hm2-2	20342526	19031405	42	0.9658
R1_3	Hm2-2	20307188	19045588	42	0.9748

## Sheet: Table 2
Statistical analysis of differentially expressed lincRNA.
Type	Up-DEL	Down-DEL	Total-DEL
R0 vs R1	2	2	4
S0 vs S1	5	6	11
R0 vs S0	3	1	4
R1 vs S1	2	2	4

## Sheet: Table 3
				Functional annotation of lincRNA adjacent genes related to tomato bacterial wilt
lincRNA	R0_1	R0_2	R0_3	R1_1	R1_2	R1_3	S0_1	S0_2	S0_3	S1_1	S1_2	S1_3	adjacent genes	Best-hit-arabi-name	Best-hit-arabi-defline	Best-hit-clamy-name	Best-hit-clamy-defline	Best-hit-rice-name
MSTRG.14616.2	445	250	371	369	6	0	/	/	/	/	/	/	Solyc05g018310.1	AT2G20030	RING/U-box superfamily protein			LOC_Os05g51780
													Solyc05g018320.3	AT4G28910	novel interactor of JAZ			LOC_Os05g48500
													Solyc05g018340.4	AT4G28990	RNA-binding protein-related			LOC_Os06g22700
													Solyc05g018350.4	AT3G24490	Alcohol dehydrogenase transcription factor Myb/SANT-like family protein			LOC_Os01g52090
													Solyc05g018360.1
MSTRG.19303.2	0	12	24	0	0	73	/	/	/	/	/	/	Solyc07g039540.1
													Solyc07g039550.4	AT3G26560	ATP-dependent RNA helicase, putative	Cre08.g358563	(1 of 1) PTHR18934//PTHR18934:SF120 - ATP-DEPENDENT RNA HELICASE // SUBFAMILY NOT NAMED	LOC_Os02g19860
													Solyc07g039570.3	AT5G56960	basic helix-loop-helix (bHLH) DNA-binding family protein			LOC_Os06g37410
MSTRG.8436.1	0	0	9	20	29	96	/	/	/	/	/	/	Solyc03g058460.1
													Solyc03g058470.3	AT2G43490	Ypt/Rab-GAP domain of gyp1p superfamily protein	Cre17.g715400	(1 of 1) PTHR22957//PTHR22957:SF293 - TBC1 DOMAIN FAMILY MEMBER GTPASE-ACTIVATING PROTEIN // GTPASE ACTIVATOR PROTEIN OF RAB-LIKE SMALL GTPASES-LIKE PROTEIN	LOC_Os01g01010
													Solyc03g058490.1
													Solyc03g058500.1
MSTRG.983.3	65	194	93	8	24	68	/	/	/	/	/	/	Solyc01g057640.1
MSTRG.21319.2	/	/	/	/	/	/	229	587	58	1017	1425	245	Solyc08g016400.1
													Solyc08g016410.1
													Solyc08g016415.1	AT2G38465
													Solyc08g016420.3	AT1G29990	prefoldin 6	Cre12.g502750	Prefoldin alpha subunit	LOC_Os02g14860
													Solyc08g016430.1
													Solyc08g016433.1
													Solyc08g016437.1
MSTRG.693.1	/	/	/	/	/	/	165	464	495	101	140	293	Solyc01g010940.3	AT1G26690	emp24/gp25L/p24 family/GOLD family protein			LOC_Os07g43890
													Solyc01g010950.3	AT1G14000	VH1-interacting kinase	Cre03.g168150	(1 of 3) PTHR23257//PTHR23257:SF490 - SERINE-THREONINE PROTEIN KINASE // DUAL SPECIFICITY PROTEIN KINASE SHKE	LOC_Os07g43900
													Solyc01g010960.3
													Solyc01g010970.3	AT1G69440	Argonaute family protein	Cre04.g214250	Argonaute-like protein	LOC_Os03g33650
MSTRG.28642.3	/	/	/	/	/	/	173	186	50	79	121	10	Solyc11g028310.3
													Solyc11g150126.1
													Solyc11g028320.1
													Solyc11g028325.1
													Solyc11g028330.2
MSTRG.26166.3	/	/	/	/	/	/	17	9	2	64	27	4	Solyc10g044780.2	AT3G05480	cell cycle checkpoint control protein family			LOC_Os03g22450
MSTRG.14272.1	/	/	/	/	/	/	173	45	359	26	8	108	Solyc05g013160.4	AT1G14030	Rubisco methyltransferase family protein	Cre16.g661350	ribulose-1,5 bisphosphate carboxylase oxygenase large subunit N-methyltransferase, putative	LOC_Os09g24530
													Solyc05g013170.2	AT1G14060	GCK domain-containing protein	Cre14.g619950	(1 of 3) PF07802 - GCK domain (GCK)	LOC_Os03g44520
													Solyc05g013180.4
													Solyc05g013190.4	AT1G26740	Ribosomal L32p protein family			LOC_Os10g26690
													Solyc05g013200.1	AT2G02980	Pentatricopeptide repeat (PPR) superfamily protein			LOC_Os03g58100
													Solyc05g013210.3
													Solyc05g013220.2			Cre17.g722150	Type III polyketide synthase
													Solyc05g013225.1
													Solyc05g013240.4	AT1G55265	Protein of unknown function, DUF538			LOC_Os03g48626
													Solyc05g013250.3
													Solyc05g013260.3
													Solyc05g013270.2
													Solyc05g013280.4
													Solyc05g013290.2
													Solyc05g013300.1
													Solyc05g013310.1
													Solyc05g013320.1
													Solyc05g013330.4
													Solyc05g013340.3	AT1G60780	Clathrin adaptor complexes medium subunit family protein	Cre06.g262250	Mu1-Adaptin	LOC_Os01g50770
													Solyc05g013350.4					LOC_Os06g27850
MSTRG.30574.4	/	/	/	/	/	/	22	7	0	71	7	6	Solyc12g026475.1	ATMG00810	DNA/RNA polymerases superfamily protein
MSTRG.23882.6	/	/	/	/	/	/	0	0	46	65	46	36	Solyc09g150112.1
													Solyc09g015490.3
													Solyc09g015500.1
MSTRG.30392.1	/	/	/	/	/	/	0	7	12	9	16	46	Solyc12g016090.1			Cre12.g543302	(1 of 40) PTHR23257//PTHR23257:SF513 - SERINE-THREONINE PROTEIN KINASE // SUBFAMILY NOT NAMED
													Solyc12g016100.1
													Solyc12g016110.1			Cre12.g543302	(1 of 40) PTHR23257//PTHR23257:SF513 - SERINE-THREONINE PROTEIN KINASE // SUBFAMILY NOT NAMED
													Solyc12g016120.3
													Solyc12g016130.1			Cre12.g543302	(1 of 40) PTHR23257//PTHR23257:SF513 - SERINE-THREONINE PROTEIN KINASE // SUBFAMILY NOT NAMED
													Solyc12g016140.1
													Solyc12g016143.1
													Solyc12g016147.1
													Solyc12g016150.1
													Solyc12g016170.1
													Solyc12g016180.1
MSTRG.726.1	/	/	/	/	/	/	221	86	235	0	0	23	Solyc01g014100.3
													Solyc01g014105.1	AT5G12900				LOC_Os08g39740
													Solyc01g014130.2
													Solyc01g014140.3
													Solyc01g014150.1
MSTRG.29752.1	/	/	/	/	/	/	147	151	72	85	67	32	Solyc12g005787.1					LOC_Os04g53640
													Solyc12g005790.2					LOC_Os04g53640
													Solyc12g005795.1
													Solyc12g005810.1
													Solyc12g005820.3	AT3G21710	(1 of 2) PTHR33974:SF2 - GENOMIC DNA, CHROMOSOME 3, P1 CLONE: MSD21			LOC_Os07g34020
													Solyc12g005830.3
													Solyc12g005840.2
													Solyc12g005850.2	AT3G21690	MATE efflux family protein	Cre10.g444900	MATE efflux family protein	LOC_Os03g37640
													Solyc12g005860.2	AT2G05710	aconitase 3	Cre01.g042750	Aconitate hydratase	LOC_Os08g09200
													Solyc12g005870.3	AT1G05180	NAD(P)-binding Rossmann-fold superfamily protein	Cre01.g002350	(1 of 1) K04532 - amyloid beta precursor protein binding protein 1 (APPBP1)	LOC_Os03g60550
													Solyc12g005880.2			Cre12.g513000	Glycosyltransferase	LOC_Os03g38050
													Solyc12g005890.3					LOC_Os06g40330
													Solyc12g005900.3	AT5G63540	Domain of unknown function (DUF1767)			LOC_Os04g32090
													Solyc12g005910.2					LOC_Os05g19040
													Solyc12g005920.2					LOC_Os02g48740
													Solyc12g005930.2	AT3G07890	Ypt/Rab-GAP domain of gyp1p superfamily protein	Cre10.g459800	(1 of 2) KOG2221 - PDZ-domain interacting protein EPI64, contains TBC domain	LOC_Os08g25010
													Solyc12g005940.2					LOC_Os09g27820
													Solyc12g005950.2	AT2G32950	Transducin/WD40 repeat-like superfamily protein	Cre02.g085050	(1 of 2) K10143 - E3 ubiquitin-protein ligase RFWD2 (RFWD2, COP1)	LOC_Os02g53140
													Solyc12g005955.1
													Solyc12g005960.3
													Solyc12g005970.1
													Solyc12g005980.2	AT5G35690	(1 of 1) PTHR23153//PTHR23153:SF36 - UBX-RELATED	Cre16.g684000	(1 of 1) PTHR23153//PTHR23153:SF36 - UBX-RELATED // SUBFAMILY NOT NAMED	LOC_Os08g39150
													Solyc12g005990.2	AT2G04550	indole-3-butyric acid response 5	Cre03.g193350	Dual-specificity protein phosphatase	LOC_Os06g20340
													Solyc12g006000.1	AT1G05020	ENTH/ANTH/VHS superfamily protein
													Solyc12g006003.1			Cre16.g675749	Small ubiquitin-like modifier
													Solyc12g006007.1
													Solyc12g006020.1			Cre12.g511950	(1 of 6) PF08263 - Leucine rich repeat N-terminal domain (LRRNT_2)	LOC_Os12g10930
													Solyc12g006030.2	AT4G28830	S-adenosyl-L-methionine-dependent methyltransferases superfamily protein	Cre08.g384700	Putative DNA methylase	LOC_Os06g06730
													Solyc12g006040.3	AT5G45440	P-loop containing nucleoside triphosphate hydrolases superfamily protein
MSTRG.3272.2	/	/	/	/	/	/	144	196	68	24	23	4	Solyc01g104220.3	AT1G09580	emp24/gp25L/p24 family/GOLD family protein	Cre07.g315900	Putative cargo transport protein EMP24	LOC_Os06g10760
													Solyc01g104230.4	AT1G10780	F-box/RNI-like superfamily protein			LOC_Os09g28120
													Solyc01g104240.3					LOC_Os09g28110
													Solyc01g104250.4	AT1G25290	RHOMBOID-like protein 10	Cre16.g690900	rhomboid-like protein	LOC_Os09g28100
													Solyc01g104260.3
													Solyc01g104270.4	AT5G24690	Protein of unknown function (DUF3411)	Cre09.g387000	Conserved in the Green Lineage	LOC_Os12g18630
													Solyc01g104280.2	AT3G06470	GNS1/SUR4 membrane protein family			LOC_Os03g49480
													Solyc01g104290.3			Cre02.g102300	(1 of 1) PTHR31013:SF2 - PROTEIN THN-1-RELATED
													Solyc01g104300.3	AT1G71240	Plant protein of unknown function (DUF639)			LOC_Os01g64870
													Solyc01g104310.3	AT1G33270	Acyl transferase/acyl hydrolase/lysophospholipase superfamily protein	Cre12.g530950	Triacylglycerol lipase	LOC_Os11g34370
													Solyc01g104320.4
													Solyc01g104330.1
													Solyc01g104340.2			Cre12.g540750	(1 of 1) KOG3150 - Uncharacterized conserved protein
													Solyc01g104350.3
													Solyc01g104360.1
													Solyc01g104370.4	AT4G00810	60S acidic ribosomal protein family	Cre17.g738300	Acidic ribosomal protein P1	LOC_Os08g02340
													Solyc01g104380.3			Cre14.g629050	(1 of 1) PF02298 - Plastocyanin-like domain (Cu_bind_like)
													Solyc01g104390.2			Cre14.g629050	(1 of 1) PF02298 - Plastocyanin-like domain (Cu_bind_like)
													Solyc01g104400.3	AT2G02850	plantacyanin	Cre14.g629050	(1 of 1) PF02298 - Plastocyanin-like domain (Cu_bind_like)	LOC_Os03g50160
													Solyc01g104410.4	AT5G24750	UDP-Glycosyltransferase superfamily protein	Cre07.g317650	(1 of 1) PTHR11926//PTHR11926:SF207 - GLUCOSYL/GLUCURONOSYL TRANSFERASES // UDP-GLYCOSYLTRANSFERASE SUPERFAMILY PROTEIN	LOC_Os02g11940
													Solyc01g104420.1
													Solyc01g104430.3
													Solyc01g150156.1
													Solyc01g150157.1
													Solyc01g150158.1
													Solyc01g150159.1
MSTRG.28580.2	56	42	0	/	/	/	18	23	0	/	/	/	Solyc11g020970.1
													Solyc11g020975.1
													Solyc11g020990.3
													Solyc11g020995.1
													Solyc11g021010.1
													Solyc11g021020.1
MSTRG.28642.2	35	14	0	/	/	/	456	537	97	/	/	/	Solyc11g028310.3
													Solyc11g150126.1
MSTRG.28642.4	12	0	0	/	/	/	158	248	29	/	/	/	Solyc11g028320.1
													Solyc11g028325.1
													Solyc11g028330.2
MSTRG.16084.2	0	6	15	/	/	/	10	43	44	/	/	/	Solyc06g010030.4	AT1G61560	Seven transmembrane MLO family protein	Cre01.g016200	MLO family protein	LOC_Os03g03700
													Solyc06g010040.3
													Solyc06g010045.1
													Solyc06g010060.1	AT5G60460	Preprotein translocase Sec, Sec61-beta subunit protein	Cre07.g318450	SEC61-beta subunit of ER-translocon	LOC_Os11g01300
													Solyc06g150105.1
													Solyc06g010090.1					LOC_Os02g45910
MSTRG.30350.1	/	/	/	81	25	0	/	/	/	3	6	0	Solyc12g014390.3	AT1G78630	Ribosomal protein L13 family protein	Cre06.g264350	Chloroplast ribosomal protein L13	LOC_Os01g54540
													Solyc12g014400.3	AT3G20800	Cell differentiation, Rcd1-like protein	Cre12.g540400	Rcd1-like protein	LOC_Os04g52340
													Solyc12g014410.2	AT3G20420	RNAse THREE-like protein 2			LOC_Os05g18850
													Solyc12g014420.2					LOC_Os02g53200
													Solyc12g014430.2
													Solyc12g014440.2	AT5G57700	BNR/Asp-box repeat family protein			LOC_Os07g33220
													Solyc12g014450.2	AT3G20300	Protein of unknown function (DUF3537)			LOC_Os06g42850
													Solyc12g014460.2	AT3G20290	EPS15 homology domain 1	Cre06.g260950	(1 of 1) K12483 - EH domain-containing protein 1 (EHD1)	LOC_Os06g47330
													Solyc12g014470.2	AT4G26780	Co-chaperone GrpE family protein	Cre08.g370450	Mitochondrial GrpE homolog	LOC_Os08g25090
													Solyc12g014480.2
													Solyc12g014490.3	AT5G55230	microtubule-associated proteins 65-1	Cre14.g614050	(1 of 1) K16732 - protein regulator of cytokinesis 1 (PRC1)	LOC_Os06g20370
MSTRG.24430.1	/	/	/	11	0	0	/	/	/	92	45	12	Solyc09g065230.1
													Solyc09g065240.3	AT3G63200	PATATIN-like protein 9
													Solyc09g065250.2			Cre14.g629050	(1 of 1) PF02298 - Plastocyanin-like domain (Cu_bind_like)
													Solyc09g065260.2			Cre14.g629050	(1 of 1) PF02298 - Plastocyanin-like domain (Cu_bind_like)
													Solyc09g065270.3	AT3G63190	ribosome recycling factor, chloroplast precursor	Cre03.g156050	(1 of 2) K02838 - ribosome recycling factor (frr, MRRF, RRF)	LOC_Os07g38300
													Solyc09g065280.4	AT1G03140	splicing factor Prp18 family protein	Cre13.g567750	Pre-mRNA splicing factor	LOC_Os07g38420
													Solyc09g065290.4	AT4G02730	Transducin/WD40 repeat-like superfamily protein	Cre08.g367650	Transcriptional repression protein	LOC_Os07g38430
													Solyc09g065300.4	AT4G02725
													Solyc09g065310.1
													Solyc09g065320.3
													Solyc09g065330.3	AT3G04920	Ribosomal protein S24e family protein	Cre10.g456200	Cytosolic 80S ribosomal protein S24	LOC_Os06g36160
													Solyc09g065335.1
													Solyc09g065340.3
MSTRG.4539.1	/	/	/	158	577	67	/	/	/	102	279	21	Solyc02g036350.3	AT1G05010	ethylene-forming enzyme			LOC_Os09g27820
													Solyc02g036360.1	AT1G62390	Octicosapeptide/Phox/Bem1p (PB1) domain-containing protein / tetratricopeptide repeat (TPR)-containing protein	Cre10.g430501	(1 of 1) PTHR22904//PTHR22904:SF331 - TPR REPEAT CONTAINING PROTEIN // CARBOXYLATE CLAMP-TETRATRICOPEPTIDE REPEAT PROTEIN	LOC_Os09g04990
													Solyc02g036370.3	AT5G17300	Homeodomain-like superfamily protein			LOC_Os02g46030
													Solyc02g036380.3	AT5G17290	autophagy protein Apg5 family			LOC_Os02g02570
													Solyc02g036390.1			Cre16.g691050	(1 of 1) PF00415//PF08381 - Regulator of chromosome condensation (RCC1) repeat (RCC1) // Transcription factor regulating root and shoot growth via Pin3 (BRX)
MSTRG.869.1	/	/	/	11	10	4	/	/	/	69	29	6	none

## Sheet: Table 4
	GO secondary classification statistics map details.
GO ID (level1)	GO Term (level1)	GO ID (level2)	GO Term (level2)	number_of_out (All)	Genes_of_out
GO:0008150	Biological Process	GO:0008152	metabolic process	66	Solyc01g010950.3.1,Solyc01g010960.3.1,Solyc01g079900.1.1,Solyc01g079910.1.1,Solyc01g079920.3.1,Solyc01g079930.3.1,Solyc01g079940.4.1,Solyc01g079950.3.1,Solyc01g079960.2.1,Solyc01g079970.2.1,Solyc01g079980.3.1,Solyc01g079990.2.1,Solyc01g080000.1.1,Solyc01g080010.2.1,Solyc01g080020.2.1,Solyc01g080030.3.1,Solyc01g080040.3.1,Solyc01g104250.4.1,Solyc01g104310.3.1,Solyc01g104410.4.1,Solyc01g150157.1.1,…
GO:0008150	Biological Process	GO:0050896	response to stimulus	11	Solyc02g062230.1.1,Solyc05g013350.4.1,Solyc05g014260.3.1,Solyc05g018320.3.1,Solyc06g010030.4.1,Solyc09g065310.1.1,Solyc10g044780.2.1,Solyc12g005787.1.1,Solyc12g005790.2.1,Solyc12g005840.2.1,Solyc12g005850.2.1
GO:0008150	Biological Process	GO:0023052	signaling	4	Solyc05g014260.3.1,Solyc05g018320.3.1,Solyc09g065310.1.1,Solyc12g005840.2.1
GO:0008150	Biological Process	GO:0050789	regulation of biological process	9	Solyc01g150157.1.1,Solyc02g062210.3.1,Solyc03g062670.1.1,Solyc03g062750.1.1,Solyc05g014260.3.1,Solyc05g018320.3.1,Solyc09g065310.1.1,Solyc12g005840.2.1,Solyc12g005960.3.1
GO:0008150	Biological Process	GO:0071840	cellular component organization or biogenesis	3	Solyc03g062700.4.1,Solyc12g006000.1.1,Solyc12g014490.3.1
GO:0008150	Biological Process	GO:0065007	biological regulation	9	Solyc01g150157.1.1,Solyc02g062210.3.1,Solyc03g062670.1.1,Solyc03g062750.1.1,Solyc05g014260.3.1,Solyc05g018320.3.1,Solyc09g065310.1.1,Solyc12g005840.2.1,Solyc12g005960.3.1
GO:0008150	Biological Process	GO:0051179	localization	8	Solyc01g010940.3.1,Solyc01g104220.3.1,Solyc05g013340.3.1,Solyc06g010060.1.1,Solyc12g005840.2.1,Solyc12g005850.2.1,Solyc12g005910.2.1,Solyc12g006000.1.1
GO:0008150	Biological Process	GO:0009987	cellular process	46	Solyc01g010950.3.1,Solyc01g010960.3.1,Solyc01g080040.3.1,Solyc01g150157.1.1,Solyc02g036380.3.1,Solyc02g062210.3.1,Solyc02g062240.3.1,Solyc03g062670.1.1,Solyc03g062700.4.1,Solyc03g062750.1.1,Solyc05g013190.4.1,Solyc05g013220.2.1,Solyc05g013270.2.1,Solyc05g013290.2.1,Solyc05g013300.1.1,Solyc05g013310.1.1,Solyc05g013320.1.1,Solyc05g014240.4.1,Solyc05g014260.3.1,Solyc05g018320.3.1,Solyc08g016420.3.1,…
GO:0008150	Biological Process	GO:0044699	single-organism process	20	Solyc01g080030.3.1,Solyc01g104310.3.1,Solyc02g036350.3.1,Solyc02g062180.3.1,Solyc05g013220.2.1,Solyc05g013350.4.1,Solyc05g014260.3.1,Solyc05g018320.3.1,Solyc09g015490.3.1,Solyc09g065240.3.1,Solyc09g065310.1.1,Solyc10g044780.2.1,Solyc12g005787.1.1,Solyc12g005790.2.1,Solyc12g005840.2.1,Solyc12g005850.2.1,Solyc12g005880.2.1,Solyc12g005940.2.1,Solyc12g014430.2.1,Solyc12g014490.3.1
GO:0003674	Molecular Function	GO:0009055	electron carrier activity	5	Solyc01g104380.3.1,Solyc01g104390.2.1,Solyc01g104400.3.1,Solyc09g065250.2.1,Solyc09g065260.2.1
GO:0003674	Molecular Function	GO:0016209	antioxidant activity	3	Solyc05g013350.4.1,Solyc12g005787.1.1,Solyc12g005790.2.1
GO:0003674	Molecular Function	GO:0098772	molecular function regulator	3	Solyc11g020990.3.1,Solyc11g021020.1.1,Solyc12g014470.2.1
GO:0003674	Molecular Function	GO:0005198	structural molecule activity	5	Solyc01g010960.3.1,Solyc05g013190.4.1,Solyc09g065310.1.1,Solyc09g065330.3.1,Solyc12g014390.3.1
GO:0003674	Molecular Function	GO:0060089	molecular transducer activity	1	Solyc09g065310.1.1
GO:0003674	Molecular Function	GO:0004871	signal transducer activity	1	Solyc09g065310.1.1
GO:0003674	Molecular Function	GO:0003824	catalytic activity	56	Solyc01g010950.3.1,Solyc01g079900.1.1,Solyc01g079910.1.1,Solyc01g079920.3.1,Solyc01g079930.3.1,Solyc01g079940.4.1,Solyc01g079950.3.1,Solyc01g079960.2.1,Solyc01g079970.2.1,Solyc01g079980.3.1,Solyc01g079990.2.1,Solyc01g080000.1.1,Solyc01g080010.2.1,Solyc01g080020.2.1,Solyc01g080030.3.1,Solyc01g080040.3.1,Solyc01g104250.4.1,Solyc01g104410.4.1,Solyc02g036350.3.1,Solyc02g062180.3.1,Solyc02g062190.2.1,…
GO:0003674	Molecular Function	GO:0005488	binding	75	Solyc01g010950.3.1,Solyc01g010970.3.1,Solyc01g014130.2.1,Solyc01g079870.4.1,Solyc01g080030.3.1,Solyc01g080050.4.1,Solyc01g080055.1.1,Solyc01g104260.3.1,Solyc01g150157.1.1,Solyc02g036360.1.1,Solyc02g036370.3.1,Solyc02g036390.1.1,Solyc02g062210.3.1,Solyc02g062290.2.1,Solyc03g062670.1.1,Solyc03g062700.4.1,Solyc03g062710.4.1,Solyc03g062720.3.1,Solyc03g062750.1.1,Solyc05g013160.4.1,Solyc05g013210.3.1,…
GO:0003674	Molecular Function	GO:0001071	nucleic acid binding transcription factor activity	2	Solyc01g150157.1.1,Solyc12g005960.3.1
GO:0003674	Molecular Function	GO:0005215	transporter activity	1	Solyc12g005850.2.1
GO:0005575	Cellular Component	GO:0032991	macromolecular complex	12	Solyc01g010960.3.1,Solyc03g062700.4.1,Solyc05g013190.4.1,Solyc05g013340.3.1,Solyc06g010060.1.1,Solyc08g016420.3.1,Solyc09g065280.4.1,Solyc09g065310.1.1,Solyc09g065330.3.1,Solyc10g044780.2.1,Solyc12g014390.3.1,Solyc12g014400.3.1
GO:0005575	Cellular Component	GO:0043226	organelle	12	Solyc01g010960.3.1,Solyc03g062700.4.1,Solyc05g013160.4.1,Solyc05g013190.4.1,Solyc06g010060.1.1,Solyc09g065280.4.1,Solyc09g065310.1.1,Solyc09g065330.3.1,Solyc10g044780.2.1,Solyc12g005910.2.1,Solyc12g006000.1.1,Solyc12g014390.3.1
GO:0005575	Cellular Component	GO:0044422	organelle part	5	Solyc03g062700.4.1,Solyc05g013190.4.1,Solyc06g010060.1.1,Solyc09g065280.4.1,Solyc10g044780.2.1
GO:0005575	Cellular Component	GO:0044425	membrane part	8	Solyc01g010940.3.1,Solyc01g104220.3.1,Solyc01g104250.4.1,Solyc01g104280.2.1,Solyc05g013340.3.1,Solyc06g010030.4.1,Solyc06g010060.1.1,Solyc12g005910.2.1
GO:0005575	Cellular Component	GO:0031974	membrane-enclosed lumen	1	Solyc10g044780.2.1
GO:0005575	Cellular Component	GO:0016020	membrane	13	Solyc01g010940.3.1,Solyc01g104220.3.1,Solyc01g104250.4.1,Solyc01g104280.2.1,Solyc05g013220.2.1,Solyc05g013340.3.1,Solyc05g014190.4.1,Solyc06g010030.4.1,Solyc06g010060.1.1,Solyc12g005850.2.1,Solyc12g005880.2.1,Solyc12g005910.2.1,Solyc12g014430.2.1
GO:0005575	Cellular Component	GO:0005623	cell	15	Solyc01g010960.3.1,Solyc02g036380.3.1,Solyc03g062700.4.1,Solyc05g013160.4.1,Solyc05g013190.4.1,Solyc05g013340.3.1,Solyc06g010060.1.1,Solyc09g065280.4.1,Solyc09g065310.1.1,Solyc09g065330.3.1,Solyc10g044780.2.1,Solyc12g005910.2.1,Solyc12g006000.1.1,Solyc12g014390.3.1,Solyc12g014400.3.1
GO:0005575	Cellular Component	GO:0044464	cell part	15	Solyc01g010960.3.1,Solyc02g036380.3.1,Solyc03g062700.4.1,Solyc05g013160.4.1,Solyc05g013190.4.1,Solyc05g013340.3.1,Solyc06g010060.1.1,Solyc09g065280.4.1,Solyc09g065310.1.1,Solyc09g065330.3.1,Solyc10g044780.2.1,Solyc12g005910.2.1,Solyc12g006000.1.1,Solyc12g014390.3.1,Solyc12g014400.3.1

## Sheet: Table 5
	Enrichment table of target genes relative to background genes
KEGG_A_class	KEGG_B_class	Pathway	out (23)	All (4912)	Pvalue	Qvalue	Pathway ID	Genes	K_IDs
Metabolism	Lipid metabolism	Fatty acid elongation	2	34	0.0107431	0.268578	ko00062	Solyc05g013220.2.1;Solyc05g014150.4.1	K15397+K10251
Genetic Information Processing	Transcription	Spliceosome	3	185	0.05352	0.513378	ko03040	Solyc02g062240.3.1;Solyc07g039550.4.1;Solyc09g065280.4.1	K11088+K12818+K12817
Genetic Information Processing	Translation	Ribosome	4	343	0.0720874	0.513378	ko03010	Solyc01g104370.4.1;Solyc05g013190.4.1;Solyc09g065330.3.1;Solyc12g014390.3.1	K02942+K02911+K02974+K02871
Metabolism	Amino acid metabolism	Cysteine and methionine metabolism	2	104	0.0842314	0.513378	ko00270	Solyc02g036350.3.1;Solyc12g005940.2.1	K05933+K05933
Metabolism	Lipid metabolism	Biosynthesis of unsaturated fatty acids	1	31	0.135793	0.513378	ko01040	Solyc05g014150.4.1	K10251
Cellular Processes	Transport and catabolism	Autophagy - other	1	32	0.139865	0.513378	ko04136	Solyc02g036380.3.1	K08339
Genetic Information Processing	Folding, sorting and degradation	Protein export	1	40	0.171789	0.513378	ko03060	Solyc06g010060.1.1	K09481
Organismal Systems	Environmental adaptation	Circadian rhythm - plant	1	40	0.171789	0.513378	ko04712	Solyc12g005950.2.1	K10143
Metabolism	Biosynthesis of other secondary metabolites	Phenylpropanoid biosynthesis	2	168	0.184816	0.513378	ko00940	Solyc12g005787.1.1;Solyc12g005790.2.1	K00430+K00430
Metabolism	Carbohydrate metabolism	Citrate cycle (TCA cycle)	1	53	0.221261	0.547544	ko00020	Solyc12g005860.2.1	K01681
Metabolism	Global and overview maps	2-Oxocarboxylic acid metabolism	1	60	0.246716	0.547544	ko01210	Solyc12g005860.2.1	K01681
Genetic Information Processing	Folding, sorting and degradation	Protein processing in endoplasmic reticulum	2	221	0.277271	0.547544	ko04141	Solyc06g010060.1.1;Solyc12g005910.2.1	K09481+K14009
Metabolism	Carbohydrate metabolism	Glyoxylate and dicarboxylate metabolism	1	73	0.291893	0.547544	ko00630	Solyc12g005860.2.1	K01681
Metabolism	Global and overview maps	Fatty acid metabolism	1	85	0.331286	0.547544	ko01212	Solyc05g014150.4.1	K10251
Cellular Processes	Transport and catabolism	Phagosome	1	92	0.353287	0.547544	ko04145	Solyc06g010060.1.1	K09481
Genetic Information Processing	Translation	Nucleocytoplasmic transport	1	97	0.368577	0.547544	ko03013	Solyc12g006003.1.1	K12160
Genetic Information Processing	Folding, sorting and degradation	RNA degradation	1	108	0.401006	0.547544	ko03018	Solyc12g014400.3.1	K12606
Metabolism	Global and overview maps	Biosynthesis of secondary metabolites	7	1298	0.406931	0.547544	ko01110	Solyc02g036350.3.1;Solyc05g013220.2.1;Solyc05g014150.4.1;Solyc12g005787.1.1;Solyc12g005790.2.1;Solyc12g005860.2.1;Solyc12g005940.2.1	K05933+K15397+K10251+K00430+K00430+K01681+K05933
Environmental Information Processing	Signal transduction	Plant hormone signal transduction	2	301	0.416134	0.547544	ko04075	Solyc02g062230.1.1;Solyc05g014260.3.1	K14488+K14491
Genetic Information Processing	Folding, sorting and degradation	Ubiquitin mediated proteolysis	1	158	0.529377	0.651547	ko04120	Solyc12g005950.2.1	K10143
Cellular Processes	Transport and catabolism	Endocytosis	1	166	0.5473	0.651547	ko04144	Solyc12g014460.2.1	K12483
Organismal Systems	Environmental adaptation	Plant-pathogen interaction	1	199	0.614565	0.698369	ko04626	Solyc05g013220.2.1	K15397
Metabolism	Global and overview maps	Biosynthesis of amino acids	1	227	0.664037	0.72178	ko01230	Solyc12g005860.2.1	K01681
Metabolism	Global and overview maps	Carbon metabolism	1	272	0.73106	0.761521	ko01200	Solyc12g005860.2.1	K01681
Metabolism	Global and overview maps	Metabolic pathways	7	2396	0.977257	0.977257	ko01100	Solyc02g036350.3.1;Solyc05g013220.2.1;Solyc05g014150.4.1;Solyc12g005787.1.1;Solyc12g005790.2.1;Solyc12g005860.2.1;Solyc12g005940.2.1	K05933+K15397+K10251+K00430+K00430+K01681+K05933

## Sheet: Table 6
	All the primer pairs used to PCR amplification
lincRNA				mRNA
MSTRG.3272.2	F	TGTCGCCTTTGCTGCTTAT		Solyc01g104370.4	F	TGTTTGATCCTTCACGACGAT
	R	TCGGCTCTTCCCATTTTCTAT			R	AAGAGAGGCCAGTAAGGCTC
MSTRG.4629.2	F	GAAGACGATGTCGAGGACCA		Solyc02g062230.1	F	TGAAAATGGGCTACCAAATGAT
	R	TCGGCGCTATTTTACGAGCA			R	GCAAAGTTTGAAATTGAGGATG
MSTRG.14272.1	F	GAGTAGTGTAGATCACAGGATTGGATT		Solyc05g013220.2	F	AGAAGGGCGATAGAGCGTG
	R	CAGAAAGTCTATGGCACCTATCACT			R	CGTGAGACTTGAGCAGGAAA
MSTRG.14378.4	F	AGGGCAATGTTAATGGCTGT		Solyc05g014260.3	F	CTTACAGAAGTATCGCCTCTACTTAA
	R	ACGTAATTCTCGCCCAACTC			R	GGATGCTTCGTCCCAATAAA
MSTRG.16084.2	F	ATGCTTCTCCCTCCCTCTTT		Solyc06g010060.1	F	ATCCTCCTCTACAACCCGTC
	R	GCTCGCCTGGTTACTTGTTGT			R	CGGAGCCTACTACAGGGTTA
MSTRG.19303.2	F	ACGACAACAACGACCAACG		Solyc07g039550.4	F	GGAGCCGACAGTGAAGAAAATG
	R	CACAAGGACGGAATCACAACT			R	ATCACCAAACCCTAAATGTGCTT
MSTRG.14616.2	F	AAGGAATGGAAACACGCCTGAG		Solyc05g018310.3	F	TGGCATAACAAGCAACAGATTC
	R	GACCCACCTGCCCGTTGATAG			R	TTGACTGTTCTCCTTGCAATTG
MSTRG.30350.1	F	TCCAGAAAACTCACTGCCCT		Solyc12g014390.3	F	ATGTTCACTTGCCCTTCACC
	R	ATGATTTGTGTTGCGTGGGT			R	ATTTGAGCGGTCCGATTGT
MSTRG.8436	F	AGATAGCAGCCAGGTCAGCA		Solyc03g058460.1	F	CGTTACTAGCTCAGCTCCAATA
	R	TCTTGCTTCCCACTTCACGC			R	GATGAATGTGCTGATAAGCGAG
Actin	F	TGTGTTGGACTCTGGTGATGGTGT
	R	ATCCAAACGAAGAATGGCATGCGG
